# Supplementary material for: Refining particle positions using circular symmetry
Source: PLoS One. 2017 Apr 12;12(4):e0175015. doi: 10.1371/journal.pone.0175015 (PMC5389671; doi:10.1371/journal.pone.0175015)
Supplement: S1 Dataset — (ZIP) [file pone.0175015.s010.zip]

Archive with 8 entries (8 files):
- AiryDiskExample.m
- data.txt
- diffract.m
- DiffractionExample.m
- GaussianExample.m
- generatePatternD.m
- generatePatternGauss.m
- D2GaussFunction.m
