# Supplementary material for: Refining particle positions using circular symmetry
Source: PLoS One. 2017 Apr 12;12(4):e0175015. doi: 10.1371/journal.pone.0175015 (PMC5389671; doi:10.1371/journal.pone.0175015)
Supplement: S1 Dataset — (ZIP) [file pone.0175015.s010.zip › AiryDiskExample.m]

%*************************************************************************************************************************
%
% Tools and Examples for creating Synthethic images
%
% Citation: 
%   Alvaro Rodriguez, Hanqing Zhang, Krister Wiklund, Tomas Brodin, Jonatan Klaminder, Patrik Andersson, Magnus Andersson
%   2017, Using symmetry to detect objects with high accuracy and robustness: A new approach to refine particle position
%
%*************************************************************************************************************************

close all;
clear all;

%Create Airy Disks

ray.lambda     =   500e-9; % wavelength of light in vaccuum
ray.a          =    1e-6;  % radius of diffracting circular aperture
ray.Io         =     10;  % relative intensity
ray.R          =  1.0e-3;   % distance of screen from aperture

ray.sharpness  = 1;     % Weakeen the center

ray.rSize      = 501*1e-5;
ray.pSize      = 501;
ray.pixelrSize = ray.rSize / ray.pSize;

imsize = [ray.pSize ray.pSize];
[pattern, resolution] = diffract(imsize,ray);

ray.rResoution = ray.rSize * resolution;
ray.pResoution = ray.pSize * resolution;
ray.rad = ray.pResoution;

currentDistance   = 0.85 * ray.pResoution;

% Generate Two Colliding Airy Disks Images

rcX = -0.5 + (0.5+0.5).*rand;
rcY = -0.5 + (0.5+0.5).*rand;    

[pattern1] = diffract(imsize,ray);
[pattern2] = diffract(imsize,ray);
t1 = currentDistance/2;            
D1 = zeros(imsize(1),imsize(2),2);
D1(:,:,1) = t1 + rcX;
D1(:,:,2) = rcY;
D2 = zeros(imsize(1),imsize(2),2);
D2(:,:,1) = -t1 + rcX; 
D2(:,:,2) = rcY;
pattern1T = imwarp(pattern1, D1,'linear','FillValues',0);
pattern2T = imwarp(pattern2, D2,'linear','FillValues',0);            
patternT  = double(pattern1T) + double(pattern2T);

figure;
imshow(patternT);
