# Supplementary material for: Refining particle positions using circular symmetry
Source: PLoS One. 2017 Apr 12;12(4):e0175015. doi: 10.1371/journal.pone.0175015 (PMC5389671; doi:10.1371/journal.pone.0175015)
Supplement: S1 Dataset — (ZIP) [file pone.0175015.s010.zip › data.txt]

260
260
260
260
260
260
260
260
260
260
260
260
260
260
260
260
260
260
260
260
260
260
260
260
260
260
260
260
260
260
260
260
260
260
260
260
260
260
260
260
260
260
260
260
260
260
260
260
260
260
260
260
260
260
260
260
260
260
260
260
260
260
260
260
260
260
260
260
260
260
260
260
260
260
260
260
260
260
260
260
260
260
260
260
260
260
260
260
260
260
260
260
260
260
260
260
260
260
260
260
260
260
260
260
260
260
260
260
260
260
260
260
260
260
260
260
260
260
260
260
260
260
260
260
260
260
260
260
260
260
260
260
260
260
260
260
260
260
260
260
260
260
260
260
260
260
260
260
260
260
260
260
260
260
260
260
260
260
260
260
260
260
260
260
260
260
260
260
260
260
260
260
260
260
260
260
260
260
260
260
260
260
260
260
260
260
260
260
260
260
260
260
260
260
260
260
260
259.98
259.93
259.82
259.59
259.18
258.49
257.48
256.12
254.38
252.23
249.64
246.6
243.12
239.19
234.79
229.91
224.61
218.94
212.96
206.69
200.17
193.48
186.67
179.77
172.82
165.82
158.8
151.73
144.6
137.41
130.16
122.86
115.48
107.99
100.39
92.698
84.947
77.128
69.213
61.203
53.129
45.04
37.025
29.248
22.026
15.968
14.077
14.077
14.077
19.599
26.569
33.863
40.968
47.832
54.516
61.022
67.311
73.352
79.13
84.629
89.841
94.778
99.468
103.94
108.2
112.26
116.13
119.82
123.33
126.67
129.85
132.9
135.84
138.69
141.41
144
146.48
148.87
151.12
153.2
155.1
156.81
158.32
159.6
160.63
161.42
161.98
161.98
161.98
161.97
161.45
160.74
159.86
158.78
157.51
156.09
154.58
153
151.35
149.6
147.79
145.94
144.08
142.17
140.2
138.16
136.03
133.79
131.41
128.88
126.19
123.35
120.36
117.2
113.85
110.31
106.61
102.78
98.859
94.847
90.763
86.633
82.494
78.385
74.335
70.359
66.464
62.656
58.945
55.343
51.855
48.468
45.166
41.931
38.746
35.597
32.485
29.423
26.432
23.531
20.745
18.115
15.699
13.58
11.883
11.224
11.224
11.224
12.734
14.785
17.059
19.327
21.492
23.523
25.4
27.083
28.535
29.747
30.74
31.548
32.212
32.768
33.247
33.689
34.147
34.67
35.272
35.943
36.679
37.493
38.398
39.384
40.406
41.412
42.364
43.229
43.963
44.518
44.741
44.741
44.741
44.246
43.429
42.279
40.802
39.023
36.974
34.68
32.151
29.415
26.535
23.614
20.785
18.202
16.003
14.285
13.108
13.108
13.108
13.214
14.394
15.991
17.913
20.081
22.425
24.876
27.349
29.748
31.993
34.055
35.951
37.702
39.312
40.772
42.076
43.242
44.299
45.273
46.17
46.982
47.7
48.333
48.907
49.453
49.995
50.543
51.107
51.694
52.307
52.95
53.641
54.406
55.255
56.173
57.14
58.154
59.215
60.307
61.399
62.466
63.491
64.453
65.317
66.044
66.608
66.995
66.995
66.995
66.957
66.47
65.732
64.755
63.564
62.184
60.633
58.92
57.06
55.081
53.017
50.895
48.74
46.575
44.422
42.29
40.19
38.143
36.173
34.27
32.4
30.539
28.701
26.924
25.224
23.586
21.978
20.378
18.792
17.255
15.808
14.493
13.351
12.418
11.711
11.234
11.192
11.192
11.192
11.547
12.019
12.582
13.208
13.845
14.431
14.922
15.294
15.547
15.668
15.668
15.668
15.517
15.274
14.944
14.528
14.039
13.508
12.986
12.509
12.087
11.701
11.334
10.996
10.713
10.502
10.419
10.419
10.419
10.609
10.888
11.24
11.673
12.179
12.734
13.318
13.937
14.594
15.277
15.966
16.657
17.35
18.043
18.723
19.387
20.059
20.775
21.564
22.424
23.34
24.304
25.326
26.418
27.576
28.775
29.981
31.152
32.255
33.273
34.197
35.021
35.73
36.31
36.746
37.024
37.024
37.024
36.94
36.676
36.321
35.876
35.346
34.753
34.133
33.511
32.891
32.259
31.612
30.958
30.305
29.651
28.993
28.322
27.624
26.876
26.073
25.222
24.327
23.381
22.382
21.349
20.307
19.274
18.248
17.231
16.244
15.319
14.477
13.725
13.073
12.544
12.147
11.862
11.652
11.487
11.357
11.266
11.214
11.201
11.201
11.201
11.24
11.294
11.348
11.385
11.399
11.403
11.418
11.449
11.492
11.541
11.595
11.663
11.751
11.855
11.961
12.049
12.106
12.137
12.152
12.152
12.152
12.112
12.046
11.961
11.862
11.749
11.618
11.469
11.313
11.173
11.067
10.991
10.925
10.858
10.792
10.736
10.703
10.703
10.703
10.739
10.8
10.892
11.017
11.183
11.406
11.696
12.04
12.411
12.787
13.166
13.553
13.948
14.343
14.729
15.098
15.448
15.777
16.073
16.317
16.501
16.635
16.732
16.752
16.752
16.752
16.681
16.605
16.527
16.437
16.334
16.224
16.105
15.969
15.81
15.634
15.449
15.259
15.057
14.845
14.628
14.415
14.211
14.021
13.85
13.699
13.566
13.45
13.35
13.267
13.206
13.17
13.152
13.152
13.152
13.167
13.202
13.237
13.268
13.309
13.371
13.438
13.484
13.503
13.51
13.52
13.52
13.52
13.517
13.517
13.517
13.517
13.517
13.517
13.506
13.474
13.438
13.412
13.399
13.393
13.384
13.371
13.359
13.349
13.335
13.317
13.298
13.278
13.247
13.198
13.132
13.056
12.966
12.853
12.717
12.563
12.401
12.237
12.079
11.935
11.816
11.72
11.636
11.551
11.472
11.413
11.381
11.36
11.33
11.298
11.289
11.289
11.289
11.314
11.35
11.392
11.423
11.423
11.423
11.382
11.331
11.277
11.217
11.142
11.056
10.976
10.917
10.881
10.874
10.874
10.874
10.901
10.948
11.013
11.093
11.191
11.316
11.469
11.633
11.792
11.946
12.099
12.244
12.369
12.471
12.559
12.647
12.737
12.817
12.87
12.894
12.903
12.911
12.923
12.926
12.926
12.926
12.92
12.91
12.91
12.91
12.926
12.977
13.032
13.076
13.116
13.161
13.205
13.205
13.205
13.202
13.171
13.105
12.983
12.81
12.618
12.422
12.215
11.978
11.713
11.451
11.233
11.085
10.999
10.949
10.912
10.882
10.857
10.833
10.807
10.782
10.76
10.737
10.704
10.668
10.668
10.668
10.669
10.707
10.77
10.877
11.033
11.226
11.434
11.638
11.824
11.992
12.154
12.322
12.494
12.662
12.821
12.977
13.132
13.279
13.411
13.53
13.65
13.787
13.946
14.103
14.233
14.342
14.46
14.608
14.782
14.973
15.18
15.409
15.65
15.88
16.078
16.245
16.398
16.545
16.667
16.746
16.772
16.772
16.772
16.713
16.612
16.483
16.336
16.165
15.964
15.741
15.508
15.26
14.984
14.677
14.344
13.997
13.649
13.312
12.993
12.694
12.417
12.178
11.986
11.84
11.728
11.646
11.597
11.597
11.597
11.62
11.652
11.691
11.74
11.805
11.879
11.945
11.981
11.981
11.981
11.972
11.972
11.972
11.972
11.972
11.971
11.958
11.942
11.925
11.925
11.925
11.931
11.943
11.955
11.98
12.022
12.077
12.138
12.214
12.317
12.443
12.568
12.676
12.767
12.846
12.904
12.934
12.949
12.969
13
13.025
13.025
13.025
13.019
13.008
12.995
12.995
12.995
13.013
13.036
13.051
13.063
13.087
13.128
13.175
13.206
13.206
13.206
13.174
13.128
13.074
13.019
12.971
12.932
12.896
12.854
12.811
12.78
12.763
12.749
12.732
12.732
12.732
12.748
12.787
12.824
12.836
12.836
12.836
12.821
12.812
12.805
12.793
12.77
12.739
12.708
12.682
12.66
12.643
12.638
12.638
12.637
12.637
12.637
12.608
12.563
12.504
12.427
12.335
12.237
12.146
12.062
11.984
11.918
11.871
11.857
11.857
11.857
11.892
11.95
12.029
12.119
12.212
12.305
12.405
12.515
12.633
12.746
12.841
12.911
12.963
13
13
13
12.941
12.831
12.682
12.504
12.303
12.086
11.863
11.638
11.417
11.214
11.044
10.903
10.769
10.629
10.501
10.415
10.379
10.368
10.352
10.328
10.328
10.328
10.346
10.404
10.483
10.567
10.639
10.688
10.688
10.688
10.679
10.645
10.615
10.584
10.544
10.504
10.504
10.504
10.515
10.556
10.625
10.73
10.86
10.995
11.116
11.22
11.313
11.4
11.482
11.562
11.649
11.751
11.867
12.001
12.164
12.359
12.57
12.774
12.959
13.125
13.277
13.412
13.532
13.634
13.709
13.709
13.709
13.658
13.562
13.439
13.288
13.102
12.877
12.629
12.388
12.176
11.989
11.805
11.616
11.43
11.261
11.112
10.977
10.855
10.751
10.671
10.664
10.664
10.664
10.722
10.789
10.871
10.977
11.106
11.247
11.381
11.492
11.573
11.63
11.671
11.671
11.671
11.661
11.614
11.563
11.519
11.488
11.469
11.458
11.447
11.433
11.414
11.392
11.37
11.349
11.33
11.326
11.326
11.318
11.318
11.315
11.287
11.258
11.24
11.234
11.232
11.227
11.217
11.207
11.196
11.174
11.141
11.114
11.114
11.114
11.114
11.114
11.09
11.084
11.084
11.084
11.134
11.189
11.241
11.293
11.349
11.407
11.453
11.453
11.453
11.43
11.396
11.37
11.37
11.37
11.379
11.416
11.464
11.517
11.572
11.622
11.656
11.662
11.662
11.662
11.657
11.647
11.626
11.592
11.547
11.492
11.425
11.347
11.264
11.181
11.106
11.045
11.001
10.975
10.962
10.955
10.948
10.945
10.943
10.943
10.943
10.948
10.978
11.015
11.038
11.038
11.038
11.033
11.023
11.017
11.017
11.017
11.052
11.082
11.092
11.093
11.094
11.105
11.128
11.163
11.21
11.262
11.31
11.343
11.364
11.383
11.409
11.442
11.466
11.466
11.466
11.426
11.384
11.347
11.305
11.249
11.183
11.119
11.058
10.989
10.908
10.826
10.756
10.706
10.67
10.642
10.622
10.622
10.622
10.651
10.688
10.717
10.73
10.738
10.759
10.808
10.885
10.974
11.062
11.143
11.222
11.303
11.383
11.453
11.499
11.499
11.499
11.485
11.433
11.361
11.272
11.167
11.052
10.937
10.838
10.775
10.775
10.775
10.803
10.85
10.905
10.974
11.061
11.165
11.28
11.396
11.512
11.633
11.764
11.904
12.044
12.176
12.295
12.396
12.469
12.481
12.481
12.481
12.435
12.373
12.298
12.213
12.12
12.024
11.939
11.876
11.833
11.791
11.733
11.669
11.663
11.663
11.663
11.701
11.724
11.728
11.729
11.731
11.741
11.753
11.771
11.8
11.844
11.901
11.964
12.021
12.069
12.114
12.166
12.24
12.346
12.481
12.632
12.786
12.94
13.098
13.256
13.404
13.534
13.637
13.71
13.753
13.775
13.79
13.799
13.799
13.799
13.773
13.731
13.673
13.601
13.52
13.438
13.348
13.235
13.088
12.906
12.697
12.467
12.227
11.994
11.776
11.57
11.366
11.167
10.984
10.829
10.709
10.624
10.575
10.575
10.575
10.615
10.673
10.747
10.832
10.922
11.009
11.095
11.18
11.261
11.332
11.395
11.447
11.482
11.5
11.512
11.525
11.531
11.531
11.531
11.517
11.511
11.511
11.508
11.507
11.5
11.5
11.5
11.505
11.551
11.636
11.764
11.919
12.071
12.206
12.328
12.447
12.558
12.651
12.726
12.784
12.824
12.845
12.854
12.861
12.873
12.895
12.923
12.952
12.976
12.976
12.976
12.974
12.938
12.881
12.811
12.732
12.64
12.527
12.389
12.235
12.074
11.917
11.765
11.62
11.482
11.353
11.244
11.159
11.088
11.017
10.942
10.877
10.832
10.803
10.78
10.757
10.735
10.719
10.709
10.704
10.694
10.668
10.627
10.577
10.524
10.469
10.423
10.417
10.417
10.417
10.442
10.48
10.538
10.616
10.709
10.814
10.934
11.071
11.227
11.394
11.556
11.695
11.814
11.929
12.053
12.184
12.307
12.405
12.468
12.468
12.468
12.462
12.407
12.321
12.205
12.063
11.902
11.723
11.525
11.313
11.097
10.894
10.712
10.555
10.427
10.333
10.275
10.247
10.233
10.224
10.217
10.214
10.212
10.209
10.204
10.196
10.196
10.196
10.198
10.247
10.326
10.419
10.513
10.597
10.666
10.722
10.768
10.803
10.829
10.852
10.878
10.904
10.927
10.953
10.996
11.062
11.148
11.242
11.335
11.418
11.493
11.567
11.65
11.744
11.841
11.929
12.001
12.061
12.118
12.181
12.258
12.258
12.258
