# Supplementary material for: Refining particle positions using circular symmetry
Source: PLoS One. 2017 Apr 12;12(4):e0175015. doi: 10.1371/journal.pone.0175015 (PMC5389671; doi:10.1371/journal.pone.0175015)
Supplement: S1 Dataset — (ZIP) [file pone.0175015.s010.zip › diffract.m]

%------------------------------------------------------------------------
%-----Fraunhofer diffraction from a circular aperture-----------------
%------------------------------------------------------------------------

function [pattern, resolution] = diffract(imsize,ray)


%------------------------------------------------------------------------

k = (2*pi)/ray.lambda; % wavelength of light in vaccuum

Y =(-0.25e-2:1e-5:0.25e-2); Z=Y ; % coordinates of the screen

% calculating diffracted intensity
I(1:length(Y),1:length(Z))=0;
for i=1:length(Y)
    for j=1:length(Z)
               
        q    = (Y(i).^2+Z(j).^2).^0.5;
        beta = (k * ray.a * q) / ray.R;
        if(beta==0) 
            beta = 1e-15;
        end
        
        %besselj Bessel function of the first kind.
        I(i,j) = ray.Io.* ((2 * (besselj(ray.sharpness,beta)/beta)) .^2 );
                             
    end
end

%Calculate Rayleight Resolution
rayf = I(round(size(I,1)/2),:);
center = round(length(rayf)/2);
for i=center:(length(rayf)-1)
    if( (rayf(i) < rayf(i-1)) && (rayf(i) < rayf(i+1)) ) 
        resolution = (i-center) / length(rayf);
        break;
    end
end

%------------------------------------------------------------------------

image  = imresize(I,imsize);

pattern = image;
 
end 
 
 %------------------------------------------------------------------------
