# Supplementary material for: Refining particle positions using circular symmetry
Source: PLoS One. 2017 Apr 12;12(4):e0175015. doi: 10.1371/journal.pone.0175015 (PMC5389671; doi:10.1371/journal.pone.0175015)
Supplement: S1 Dataset — (ZIP) [file pone.0175015.s010.zip › GaussianExample.m]

%*************************************************************************************************************************
%
% Tools and Examples for creating Synthethic images
%
% Citation: 
%   Alvaro Rodriguez, Hanqing Zhang, Krister Wiklund, Tomas Brodin, Jonatan Klaminder, Patrik Andersson, Magnus Andersson
%   2017, Using symmetry to detect objects with high accuracy and robustness: A new approach to refine particle position
%
%*************************************************************************************************************************

close all;
clear all;

center = [256 256];
imsize = [512 512];
patternsize = 25;

% Generate Images
rcX = -0.5 + (0.5+0.5).*rand;
rcY = -0.5 + (0.5+0.5).*rand;
[pattern] = generatePatternGauss(center+[rcX rcY], patternsize , imsize);

figure(1);
imshow(pattern);
