# Supplementary material for: Refining particle positions using circular symmetry
Source: PLoS One. 2017 Apr 12;12(4):e0175015. doi: 10.1371/journal.pone.0175015 (PMC5389671; doi:10.1371/journal.pone.0175015)
Supplement: S1 Dataset — (ZIP) [file pone.0175015.s010.zip › generatePatternD.m]

%*************************************************************************************************************************
%
% Tools and Examples for creating Synthethic images
%
% Citation: 
%   Alvaro Rodriguez, Hanqing Zhang, Krister Wiklund, Tomas Brodin, Jonatan Klaminder, Patrik Andersson, Magnus Andersson
%   2017, Using symmetry to detect objects with high accuracy and robustness: A new approach to refine particle position
%
%*************************************************************************************************************************

%*************************************************************************************************************************
% center     = [350.01 350.01];
% imageSize  = [700 700];
% radius     = 50;
% [pattern,conf] = generatePatternD([350.01 350.01],50,[700 700]);
%*************************************************************************************************************************


function [pattern,conf] = generatePatternD(center,radius,imageSize, y)

%Randomice color
invertir = rand;
if(invertir > 0.5)
    y = -y;
end
y = y - min(min(y));
y = y / max(max(y));
y = y * 255;
y = y(150:length(y));
y(1:10) = y(11)-1; 

%Modify
profileSize = round(150 + (400-150).*rand);
y = medfilt1(y,21);
y = imfilter(y,ones(9,1)/9,'replicate','same');
y = y(1:profileSize);

%PatternR
conf.r1 = 55;
conf.r2 = 95; 
conf.r3 = 125;

%Rescale the profile
newProfileSize = radius * 2;
increment = profileSize/newProfileSize;
conf.r1 = conf.r1 / increment;
conf.r2 = conf.r2 / increment; 
conf.r3 = conf.r3 / increment;
x  = 1:profileSize;
xq = 1:increment:profileSize;
yq = interp1(x,y,xq,'linear');

%Background
background = 0.25 + (0.75-0.25).*rand;
background = uint8(background * 255) ;
yq(newProfileSize:max(imageSize(1),imageSize(2)))= background;

image=zeros(imageSize(1),imageSize(2));
for i=1:imageSize(1)
    for j=1:imageSize(2)
        xq(i,j)=sqrt((double(i)-center(1))^2+(double(j)-center(2))^2);
        if(xq(i,j) < radius + 2)
            vq = interp1(yq,xq(i,j),'PCHIP');
            image(i,j)=vq;
        else
            image(i,j)=background;
        end
    end
end

pattern = image;

end
