# Supplementary material for: Refining particle positions using circular symmetry
Source: PLoS One. 2017 Apr 12;12(4):e0175015. doi: 10.1371/journal.pone.0175015 (PMC5389671; doi:10.1371/journal.pone.0175015)
Supplement: S1 Dataset — (ZIP) [file pone.0175015.s010.zip › generatePatternGauss.m]

%*************************************************************************************************************************
%
% Tools and Examples for creating Synthethic images
%
% Citation: 
%   Alvaro Rodriguez, Hanqing Zhang, Krister Wiklund, Tomas Brodin, Jonatan Klaminder, Patrik Andersson, Magnus Andersson
%   2017, Using symmetry to detect objects with high accuracy and robustness: A new approach to refine particle position
%
%*************************************************************************************************************************

%*************************************************************************************************************************
% center    = [350.01 350.01];
% imageSize = [700 700];
% radius    = 50;
% [pattern] = generatePatternGauss([350.01 350.01],50,[700 700]);
%*************************************************************************************************************************


function [gauss] = generatePatternGauss(center, radius, imageSize)

A  = (0.5 + (0.1-0.5).*rand);
SD = radius/2;

[X,Y] = meshgrid(1:imageSize(2), 1:imageSize(1));
data = zeros(size(X,1),size(Y,2),2);
data(:,:,1) = Y;
data(:,:,2) = X;

gauss = D2GaussFunction([A,center(1),SD,center(2),SD],data);

BG = (0.0 + (0.3-0.0).*rand);
for i=1:imageSize(1)
    for j=1:imageSize(2)
        gauss(i,j) = gauss(i,j) + BG;
    end
end

%image = image - min(image(:))
gauss = gauss ./ max(max(gauss));

end
