# Supplementary material for: Refining particle positions using circular symmetry
Source: PLoS One. 2017 Apr 12;12(4):e0175015. doi: 10.1371/journal.pone.0175015 (PMC5389671; doi:10.1371/journal.pone.0175015)
Supplement: S1 Dataset — (ZIP) [file pone.0175015.s010.zip › D2GaussFunction.m]

%*************************************************************************************************************************
%
% Tools and Examples for creating Synthethic images
%
% Citation: 
%   Alvaro Rodriguez, Hanqing Zhang, Krister Wiklund, Tomas Brodin, Jonatan Klaminder, Patrik Andersson, Magnus Andersson
%   2017, Using symmetry to detect objects with high accuracy and robustness: A new approach to refine particle position
%
%*************************************************************************************************************************

function F = D2GaussFunction(x,xdata)
 F = x(1)*exp(   -((xdata(:,:,1)-x(2)).^2/(2*x(3)^2) + (xdata(:,:,2)-x(4)).^2/(2*x(5)^2) )    );
